# Supplementary material for: Development of Ac- and Ds-tagged starter lines for large-scale transposon-mutagenesis in tomato
Source: PLoS One. 2025 Nov 19;20(11):e0335612. doi: 10.1371/journal.pone.0335612 (PMC12629433; doi:10.1371/journal.pone.0335612)
Supplement: S1 Dataset — (XLSX) [file pone.0335612.s020.xlsx]

## Sheet: Sheet1
S1 Dataset. Location of Ds transposition in the tomato genome. The table shows the chromosomal coordinates of Ds transposition in tomato along with the e-value of the matching search. The names of genes upstream and downstream of transposed Ds elements are also indicated. The genetic composition of the transposed location is also mentioned.
S.No.	Genetic Cross	Coordinates	e-value	Upstream	Gene Name	Location	Downstream	Gene Name	Location	Approx. GC%	Region	Method used
1	Ds-2 X Ac- 9E1, Plant no 20	46677793-46677873	2e-11	Solyc03g013370.1.1	LOW QUALITY:Cytochrome c biogenesis FC (AHRD V3.3 *-* A0A0C5B7H6_9SOLA)	46397989..46398153 (- strand)	Solyc03g013373.1.1	LOW QUALITY:DUF 4283 domain protein (AHRD V3.3 --* G7JDZ4_MEDTR)	46772407..46772757 (- strand)	90	IG	FPNI-PCR
2	Ds-2 X Ac- 9E1, Plant no 61	47342129-47342300	6e-92	Solyc09g056110.1.1	Mitovirus RNA-dependent RNA polymerase (AHRD V3.3 --* ATMG01110.1)	47323825..47324463 (+ strand)	Solyc09g056135.1.1	Ribosomal protein L15 (AHRD V3.3 *** K4CTA8_SOLLC)	47370216..47375658 (- strand)	80	IG	FPNI-PCR
3	Ds-2 X Ac- 9E1, Plant no 75	55253223-55253501	2e-79	Solyc08g066490.3.1	Receptor protein kinase CLAVATA1	55237320..55242104 (+ strand)	Solyc08g066500.3.1	Homeobox leucine-zipper protein (AHRD V3.3 *** Q8H964_ZINVI)	55270176..55276623 (- strand)	100	IG	FPNI-PCR
4	Ds-9 X Ac- 9E1, Plant no 112	23583071-23583233	4e-79	Solyc08g042140.3.1	translation initiation factor 3 subunit I (AHRD V3.3 *** AT1G54680.4)	23505405..23515798 (- strand)	Solyc08g042143.1.1	Phox domain-containing family protein (AHRD V3.3 *-* B9HAF8_POPTR)	23741279..23812428 (+ strand)	91.76	IG	FPNI-PCR
5	Ds-6 X Ac- 9E1, Plant no 216	13457018-13457351	E-141	Solyc06g016765.1.1	Reverse transcriptase (AHRD V3.3 *-* D1MG86_PRUMU)	13396433..13408300 (+ strand)	Solyc06g016770.3.1	RING/U-box superfamily protein (AHRD V3.3 *** AT5G60580.3)	13532340..13537270 (+ strand)	92	IG	FPNI-PCR
6	Ds-8 X Ac- 24A3, Plant no 25	52094290-52094389	8e-18	Solyc08g062780.2.1	bHLH transcription factor 089	51963076..51966835 (+ strand)	Solyc08g062787.1.1	histone-lysine N-methyltransferase	52136987..52144636 (+ strand)	19.1	IG	FPNI-PCR
7	Ds-8 X Ac- 24A3, Plant no 49	52094290-52094389	3e-15	Solyc08g062780.2.1	bHLH transcription factor 089	51963076..51966835 (+ strand)	Solyc08g062787.1.1	histone-lysine N-methyltransferase	52136987..52144636 (+ strand)	19.1	IG	FPNI-PCR
8	Ds-8 X Ac- 24A3, Plant no 111	37273367-37273667	3e-95	Solyc10g046790.1.1	LOW QUALITY:Histone H2B (AHRD V3.3 -** H2B_TOBAC)	37259749..37259988 (- strand)	Solyc10g046800.2.1	Gibberellin 20-oxidase 2 (AHRD V3.3 *** C6ZIG0_SOYBN)	37340804..37342295 (+ strand)	98	IG	FPNI-PCR
9	Ds-3 X Ac- 2C4, Plant no 32	69285739-69285774	4e-08	Solyc09g083180.3.1	LOW QUALITY:Nodule Cysteine-Rich (NCR) secreted peptide (AHRD V3.3 --* G7IZI9_MEDTR)	69277478..69279158 (- strand)	Solyc09g083190.3.1	NAD(P)H dehydrogenase 18 (AHRD V3.3 *** A0A061ELZ4_THECC)	69293844..69296051 (+ strand)	75	IG	FPNI-PCR
10	Ds-1 X Ac- 9G9, Plant no 35	13393395-13393495	3e-18	Solyc11g021140.1.1	Acyl-CoA N-acyltransferase with RING/FYVE/PHD-type zinc finger domain-containing	13392350..13392746 (- strand)				100	Promoter/Vicinity	FPNI-PCR
11	Ds-10-2 X Ac-24A	46238028-46238051	0.003	Solyc02g081910.2.1	DNA topoisomerase (AHRD V3.3 *** K4BA61_SOLLC)	SL3.0ch02:46225612..46237051 (- strand)	Solyc02g081920.3.1	plastid transcriptionally active 14 (AHRD V3.3 *** AT4G20130.1)	SL3.0ch02:46239319..46248124 (- strand)	57	Promoter	Inverse-PCR
12	Ds-10-8 X Ac-9G	32418289-32418354	3e-28	Solyc00g007330.2.1	LOW QUALITY:Zinc finger transcription factor 1	SL3.0ch02:32387157..32388359 (+ strand)	Solyc00g007320.1.1	LOW QUALITY:Methyl-CpG-binding domain-containing protein 8 (AHRD V3.3 --* A0A199UGF7_ANACO)	SL3.0ch02:32433565..32434035 (+ strand)	83.2	IG	Inverse-PCR
13	Ds-10-1 X Ac-9G	8319526-8319560	7e-10	Solyc02g005360.2.1	Transposon protein	SL3.0ch02:8278228..8281638 (- strand)	Solyc02g005370.1.1	LOW QUALITY:Enhancer of mRNA-decapping protein 4 (AHRD V3.3 *-* W9QQU0_9ROSA)	SL3.0ch02:8542577..8543082 (- strand)	80.8	IG	Inverse-PCR
14	Ds-10-2 X Ac-24A	33900499-33900538	3e-06	Solyc02g061840.3.1	RNA-binding (RRM/RBD/RNP motifs) family protein (AHRD V3.3 *-* AT4G35785.2)	33898909..33904042				100	INTRONIC	Inverse-PCR
15	Ds-10-2 X Ac-24A	4501234-4501266	0.0008	Solyc03g031980.3.1	Clade XVI lectin receptor kinase (AHRD V3.3 *** K4BFG9_SOLLC)	SL3.0ch03:4493956..4497034 (- strand)	Solyc03g031990.3.1	Auxin efflux carrier family protein (AHRD V3.3 *** AT1G20925.1)	SL3.0ch03:4505181..4509840 (- strand)	100	IG	Inverse-PCR
16	Ds-10-2 X Ac-24A	4501234-4501266	0.0008	Solyc03g031980.3.1	Clade XVI lectin receptor kinase (AHRD V3.3 *** K4BFG9_SOLLC)	SL3.0ch03:4493956..4497034 (- strand)	Solyc03g031990.3.1	Auxin efflux carrier family protein (AHRD V3.3 *** AT1G20925.1)	SL3.0ch03:4505181..4509840 (- strand)	63	IG	Inverse-PCR
17	Ds-10-1 X Ac-9G	4501234-4501266	0.0008	Solyc03g031980.3.1	Clade XVI lectin receptor kinase (AHRD V3.3 *** K4BFG9_SOLLC)	SL3.0ch03:4493956..4497034 (- strand)	Solyc03g031990.3.1	Auxin efflux carrier family protein (AHRD V3.3 *** AT1G20925.1)	SL3.0ch03:4505181..4509840 (- strand)	63	IG	Inverse-PCR
18	Ds-10-1 X Ac-9G	4501234-4501266	0.0008	Solyc03g031980.3.1	Clade XVI lectin receptor kinase (AHRD V3.3 *** K4BFG9_SOLLC)	SL3.0ch03:4493956..4497034 (- strand)	Solyc03g031990.3.1	Auxin efflux carrier family protein (AHRD V3.3 *** AT1G20925.1)	SL3.0ch03:4505181..4509840 (- strand)	63	IG	Inverse-PCR
19	Ds-10-2 X Ac-24A	4501234-4501266	0.0007	Solyc03g031980.3.1	Clade XVI lectin receptor kinase (AHRD V3.3 *** K4BFG9_SOLLC)	SL3.0ch03:4493956..4497034 (- strand)	Solyc03g031990.3.1	Auxin efflux carrier family protein (AHRD V3.3 *** AT1G20925.1)	SL3.0ch06:6256466..6259553 (- strand)	63	IG	Inverse-PCR
20	Ds-10-2 X Ac-24A	4501234-4501266	0.0007	Solyc03g031980.3.1	Clade XVI lectin receptor kinase (AHRD V3.3 *** K4BFG9_SOLLC)	SL3.0ch03:4493956..4497034 (- strand)	Solyc03g031990.3.1	Auxin efflux carrier family protein (AHRD V3.3 *** AT1G20925.1)	SL3.0ch03:4505181..4509840 (- strand)	63	IG	Inverse-PCR
21	Launch Pad	26676740-26676787	1e-17	Solyc03g058400.3.1	Eukaryotic aspartyl protease family protein (AHRD V3.3 *** AT3G02740.1)	SL3.0ch03:26342894..26345904 (- strand)	Solyc03g058405.1.1	BED zinc finger	SL3.0ch03:26693483..26694719 (+ strand)	92	IG	Inverse-PCR
22	Ds-10-8 X Ac-9G	4501234-4501266	0.0008	Solyc03g031980.3.1	Clade XVI lectin receptor kinase (AHRD V3.3 *** K4BFG9_SOLLC)	SL3.0ch03:4493956..4497034 (- strand)	Solyc03g031990.3.1	Auxin efflux carrier family protein (AHRD V3.3 *** AT1G20925.1)	SL3.0ch03:4505181..4509840 (- strand)	92	IG	Inverse-PCR
23	Ds-10-1 X Ac-9G	4501234-4501266	0.0008	Solyc03g031980.3.1	Clade XVI lectin receptor kinase (AHRD V3.3 *** K4BFG9_SOLLC)	SL3.0ch03:4493956..4497034 (- strand)	Solyc03g031990.3.1	Auxin efflux carrier family protein (AHRD V3.3 *** AT1G20925.1)	SL3.0ch06:6256466..6259553 (- strand)	63	IG	Inverse-PCR
24	Ds-10-8 X Ac-9G	4501234-4501266	0.0008	Solyc03g031980.3.1	Clade XVI lectin receptor kinase (AHRD V3.3 *** K4BFG9_SOLLC)	SL3.0ch03:4493956..4497034 (- strand)	Solyc03g031990.3.1	Auxin efflux carrier family protein (AHRD V3.3 *** AT1G20925.1)	SL3.0ch06:6256466..6259553 (- strand)	63	IG	Inverse-PCR
25	Ds-10-1 X Ac-9G	4501234-4501266	0.0008	Solyc03g031980.3.1	Clade XVI lectin receptor kinase (AHRD V3.3 *** K4BFG9_SOLLC)	SL3.0ch03:4493956..4497034 (- strand)	Solyc03g031990.3.1	Auxin efflux carrier family protein (AHRD V3.3 *** AT1G20925.1)	SL3.0ch06:6256466..6259553 (- strand)	63	IG	Inverse-PCR
26	Ds-10-8 X Ac-9G	4501234-4501266	0.0008	Solyc03g031980.3.1	Clade XVI lectin receptor kinase (AHRD V3.3 *** K4BFG9_SOLLC)	SL3.0ch03:4493956..4497034 (- strand)	Solyc03g031990.3.1	Auxin efflux carrier family protein (AHRD V3.3 *** AT1G20925.1)	SL3.0ch06:6256466..6259553 (- strand)	63	IG	Inverse-PCR
27	Ds-10-1 X Ac-9G	4501234-4501266	0.0008	Solyc03g031980.3.1	Clade XVI lectin receptor kinase (AHRD V3.3 *** K4BFG9_SOLLC)	SL3.0ch03:4493956..4497034 (- strand)	Solyc03g031990.3.1	Auxin efflux carrier family protein (AHRD V3.3 *** AT1G20925.1)	SL3.0ch06:6256466..6259553 (- strand)	63	IG	Inverse-PCR
28	Ds-10-2 X Ac-24A	27871819-27872139	e-165	Solyc03g058730	LOW QUALITY:ABC-2 type transporter family protein (AHRD V3.3 --* AT5G06530.3)	27818973..27819140 (+ strand)	Solyc03g058830	LOW QUALITY:evolutionarily conserved C-terminal region 2 (AHRD V3.3 --* AT3G13460.4)	28226728..28227156 (- strand)	100	IG	Inverse-PCR
29	Ds-10-1 X Ac-9G	4501234-4501266	0.0008	Solyc03g031980.3.1	Clade XVI lectin receptor kinase (AHRD V3.3 *** K4BFG9_SOLLC)	4493956..4497034 (- strand)	Solyc03g031990.3.1	Auxin efflux carrier family protein (AHRD V3.3 *** AT1G20925.1)	4505181..4509840 (- strand)	81	IG	Inverse-PCR
30	Ds-10-8 X Ac-9G	4501234-4501266	0.0008	Solyc03g031980.3.1	Clade XVI lectin receptor kinase (AHRD V3.3 *** K4BFG9_SOLLC)	4493956..4497034 (- strand)	Solyc03g031990.3.1	Auxin efflux carrier family protein (AHRD V3.3 *** AT1G20925.1)	4505181..4509840 (- strand)	77	IG	Inverse-PCR
31	Ds-10-1 X Ac-9G	4501234-4501266	0.0007	Solyc03g031980.3.1	Clade XVI lectin receptor kinase (AHRD V3.3 *** K4BFG9_SOLLC)	4493956..4497034 (- strand)	Solyc03g031990.3.1	Auxin efflux carrier family protein (AHRD V3.3 *** AT1G20925.1)	4505181..4509840 (- strand)	80	IG	Inverse-PCR
32	Ds-10-1 X Ac-9G	4501234-4501266	0.0007	Solyc03g031980.3.1	Clade XVI lectin receptor kinase (AHRD V3.3 *** K4BFG9_SOLLC)	4493956..4497034 (- strand)	Solyc03g031990.3.1	Auxin efflux carrier family protein (AHRD V3.3 *** AT1G20925.1)	4505181..4509840 (- strand)	80	IG	Inverse-PCR
33	Ds-10-2 X Ac-24A	4501234-4501266	0.0007	Solyc03g031980.3.1	Clade XVI lectin receptor kinase (AHRD V3.3 *** K4BFG9_SOLLC)	4493956..4497034 (- strand)	Solyc03g031990.3.1	Auxin efflux carrier family protein (AHRD V3.3 *** AT1G20925.1)	4505181..4509840 (- strand)	76	IG	Inverse-PCR
34	Ds-10-2 X Ac-24A	4501234-4501266	0.0008	Solyc03g031980.3.1	Clade XVI lectin receptor kinase (AHRD V3.3 *** K4BFG9_SOLLC)	4493956..4497034 (- strand)	Solyc03g031990.3.1	Auxin efflux carrier family protein (AHRD V3.3 *** AT1G20925.1)	4505181..4509840 (- strand)	100	IG	Inverse-PCR
35	Ds-10-2 X Ac-24A	4501234-4501266	0.0006	Solyc03g031980.3.1	Clade XVI lectin receptor kinase (AHRD V3.3 *** K4BFG9_SOLLC)	4493956..4497034 (- strand)	Solyc03g031990.3.1	Auxin efflux carrier family protein (AHRD V3.3 *** AT1G20925.1)	4505181..4509840 (- strand)	84	IG	Inverse-PCR
36	Ds-10-1 X Ac-9G	51036983-51037007	0.21	Solyc04g051800.3.1	ABC transporter family protein (AHRD V3.3 *** AT5G09930.1)	SL3.0ch04:51036398..51041856 (- strand)				63	Promoter	Inverse-PCR
37	Ds-10-2 X Ac-24A	58321495-58321577	1e-23	Solyc04g071300.2.1	ATP synthase subunit alpha	58321474..58321913				55	Exonic	Inverse-PCR
38	Ds-10-2 X Ac-24A	27186913-27186967	1e-21	Solyc05g021390.3.1	Cytochrome P450 (AHRD V3.3 *** A0A161ABB0_OCIBA)	SL3.0ch05:27162954..27164888 (+ strand)	Solyc05g021400.1.1	LOW QUALITY:Phosphatidylinositol N-acetyglucosaminlytransferase subunit P-like protein (AHRD V3.3 --* AT1G01695.1)	SL3.0ch05:27312385..27313366 (- strand)	81.2	IG	Inverse-PCR
39	Ds-10-2 X Ac-24A	15743708-15743767	3e-22	Solyc06g017970.3.1	Ubiquitin carboxyl-terminal hydrolase 13 (AHRD V3.3 *** W9RB05_9ROSA)	SL3.0ch06:15717466..15738760 (+ strand)	Solyc06g018000.2.1	LOW QUALITY:Protein Ycf2 (AHRD V3.3 *-* YCF2_SOLLC)	SL3.0ch06:15867362..15868367 (+ strand)	30	IG	Inverse-PCR
40	Ds-10-2 X Ac-24A	26909627-26909699	2e-32	Solyc07g025230.2.1	Pentatricopeptide repeat-containing protein (AHRD V3.3 *** A0A061FBT4_THECC)	SL3.0ch07:26809544..26814389 (- strand)	Solyc07g025240.2.1	LOW QUALITY:Protein Ycf2 (AHRD V3.3 *-* YCF2_TOBAC)	SL3.0ch07:26933903..26934343 (- strand)	30	IG	Inverse-PCR
41	Ds-10-8 X Ac-9G	48821793-48821823	4e-05	Solyc07g039625.1.1	LOW QUALITY:Vacuolar protein sorting-associated protein 20 homolog 1 (AHRD V3.3 --* VP201_ARATH)	SL3.0ch07:48783568..48803251 (- strand)	Solyc07g039630.1.1	LOW QUALITY:EXORDIUM like 3 (AHRD V3.3 --* AT5G51550.1)	SL3.0ch07:48954411..48954947 (- strand)	30	IG	Inverse-PCR
42	Ds-10-8 X Ac-9G	9957334-9957356	0.012	Solyc07g018250.1.1	LOW QUALITY:GNS1/SUR4 membrane protein family (AHRD V3.3 *** AT3G06470.1)	9887288..9888118 (+ strand)	Solyc07g018270.3.1	VERNALIZATION INSENSITIVE 3 (AHRD V3.3 *** A0A0B2QC33_GLYSO)	9960702..9972200 (+ strand)	69	IG	Inverse-PCR
43	Ds-10-2 X Ac-24A	26829451-26829511	2e-25	Solyc08g023650.3.1	LOW QUALITY:Xanthine/uracil permease family protein (AHRD V3.3 --* AT5G62890.4)	26790687..26791888 (+ strand)	Solyc08g023630.3.1	U11/U12 small nuclear ribonucleoprotein 25 kDa (AHRD V3.3 *-* A0A0B0PAC5_GOSAR)	26881594..26884134 (- strand)	30	IG	Inverse-PCR
44	Ds-10-8 X Ac-9G	26829451-26829511	2e-25	Solyc08g023650.3.1	LOW QUALITY:Xanthine/uracil permease family protein (AHRD V3.3 --* AT5G62890.4)	26790687..26791888 (+ strand)	Solyc08g023630.3.1	U11/U12 small nuclear ribonucleoprotein 25 kDa (AHRD V3.3 *-* A0A0B0PAC5_GOSAR)	26881594..26884134 (- strand)	30	IG	Inverse-PCR
45	Ds-10-8 X Ac-9G	19375929-19376045	9e-59	Solyc08g044550.1.1	LOW QUALITY:Histone-lysine N-methyltransferase (AHRD V3.3 *-* A0A0K9NGV3_ZOSMR)	SL3.0ch08:19298236..19298403 (- strand)	Solyc08g044540.1.1	LOW QUALITY:aspartate aminotransferase 1 (AHRD V3.3 --* AT2G30970.2)	SL3.0ch08:19418049..19418273 (- strand)	30	IG	Inverse-PCR
46	Ds-10-8 X Ac-9G	39948324-39948405	1e-30	Solyc08g028810.1.1	LOW QUALITY:Nucleic acid-binding	SL3.0ch08:39579250..39581458 (- strand)	Solyc08g028780.1.1	LOW QUALITY:DUF868 family protein (AHRD V3.3 *** G7J9W6_MEDTR)	SL3.0ch08:40094251..40095270 (- strand)	30	IG	Inverse-PCR
47	Ds-10-8 X Ac-9G	61830557-61830586	8e-07	Solyc08g077800	DNA repair endonuclease XPF (AHRD V1 **-* C1J9L6_LIZAU); contains Interpro domain(s) IPR006166 DNA repair nuclease, XPF-type/Helicase	SL3.0ch08:61828786..61835317 (+ strand)				95.5	Intronic	Inverse-PCR
48	Ds-10-8 X Ac-9G	19375929-19376045	1e-58	Solyc08g044550.1.1	LOW QUALITY:Histone-lysine N-methyltransferase (AHRD V3.3 *-* A0A0K9NGV3_ZOSMR)	SL3.0ch08:19298236..19298403 (- strand)	Solyc08g044540.1.1	LOW QUALITY:aspartate aminotransferase 1 (AHRD V3.3 --* AT2G30970.2)	SL3.0ch08:19418049..19418273 (- strand)	90	IG	Inverse-PCR
49	Ds-10-8 X Ac-9G	16821964-16821995	5e-08	Solyc09g018695.1.1	Reverse transcriptase (AHRD V3.3 *-* D5LVJ7_ELEAC)	SL3.0ch09:16676247..16683901 (+ strand)	Solyc09g018720.3.1	Phosphoglycerate mutase-like family protein (AHRD V3.3 --* AT3G01310.3)	SL3.0ch09:16845240..16846264 (+ strand)	88	IG	Inverse-PCR
50	Ds-10-8 X Ac-9G	27809928-27809999	4e-27	Solyc10g044780.2.1	cell cycle checkpoint control protein family (AHRD V3.3 *** AT3G05480.1)	SL3.0ch10:27699790..27706831 (- strand)	Solyc10g044783.1.1	ATP-dependent Clp protease proteolytic subunit (AHRD V3.3 --* A0A0L9TDG0_PHAAN)	SL3.0ch10:27819975..27822165 (+ strand)	87	IG	Inverse-PCR
51	Ds-10-8 X Ac-9G	27224529-27224565	3e-06	Solyc10g044647.1.1	LOW QUALITY:HAT family dimerisation domain containing protein	SL3.0ch10:27169775..27171179 (- strand)	Solyc11g033250.2.1	LOW QUALITY:Photosystem II reaction center PsbP family protein (AHRD V3.3 --* AT3G05410.1)	SL3.0ch10:27288211..27291166 (+ strand)	79.3	IG	Inverse-PCR
52	Ds-10-8 X Ac-9G	27809928-27809999	7e-32	Solyc10g044780.2.1	cell cycle checkpoint control protein family (AHRD V3.3 *** AT3G05480.1)	SL3.0ch10:27699790..27706831 (- strand)	Solyc10g044783.1.1	ATP-dependent Clp protease proteolytic subunit (AHRD V3.3 --* A0A0L9TDG0_PHAAN)	SL3.0ch10:27819975..27822165 (+ strand)	76.7	IG	Inverse-PCR
53	Ds-10-8 X Ac-9G	27809928-27809976	4e-18	Solyc10g044780.2.1	cell cycle checkpoint control protein family (AHRD V3.3 *** AT3G05480.1)	SL3.0ch10:27699790..27706831 (- strand)	Solyc10g044783.1.1	ATP-dependent Clp protease proteolytic subunit (AHRD V3.3 --* A0A0L9TDG0_PHAAN)	SL3.0ch10:27819975..27822165 (+ strand)	47.3	IG	Inverse-PCR
54	Ds-10-8 X Ac-9G	27809928-27809999	8e-32	Solyc10g044780.2.1	cell cycle checkpoint control protein family (AHRD V3.3 *** AT3G05480.1)	SL3.0ch10:27699790..27706831 (- strand)	Solyc10g044783.1.1	ATP-dependent Clp protease proteolytic subunit (AHRD V3.3 --* A0A0L9TDG0_PHAAN)	SL3.0ch10:27819975..27822165 (+ strand)	100	IG	Inverse-PCR
55	Ds-10-8 X Ac-9G	18184205-18184358	2e-78	Solyc10g037960.2.1	2-oxoglutarate (2OG) and Fe(II)-dependent oxygenase superfamily protein (AHRD V3.3 *-* AT5G48020.1)	18154317..18160263 (+ strand)	Solyc10g037965.1.1	Tetratricopeptide repeat (TPR)-like superfamily protein (AHRD V3.3 --* AT1G11630.1)	18196237..18201928 (- strand)	80	IG	Inverse-PCR
56	Ds-10-8 X Ac-9G	40437707-40438186	0	Solyc11g040020.2.1	Sulfotransferase (AHRD V3.3 *** A0A0V0HSZ8_SOLCH)	40329988..40331038 (- strand)	Solyc11g039980.2.1	ATP synthase subunit alpha (AHRD V3.3 *** Q5M9V4_TOBAC)	40538676..40540524 (+ strand)	85	IG	Inverse-PCR
57	Ds-10-8 X Ac-9G	57402579-57403096	0	Solyc12g042016.1.1	MADS-box transcription factor family protein (AHRD V3.3 *** A0A072VM54_MEDTR)	57280412..57281359 (+ strand)	Solyc12g042020.2.1	57442845..57445682 (+ strand)		67	IG	Inverse-PCR
